# Supplementary material for: Characterising side chains in large proteins by protonless 13C-detected NMR spectroscopy
Source: Nat Commun. 2019 Apr 15;10:1747. doi: 10.1038/s41467-019-09743-4 (PMC6465260; doi:10.1038/s41467-019-09743-4)
Supplement: Supplementary file 4 — Source data [file 41467_2019_9743_MOESM4_ESM.xlsx]

## Sheet: Figure1, S1
Figure 1 and Supplementary Figure 1
	Arginine aliphatic 13C chemical shift distributions							Isoleucine aliphatic 13C chemical shift distributions								Lysine aliphatic 13C chemical shift distributions								Proline aliphatic 13C chemical shift distributions							Threonine aliphatic 13C chemical shift distributions						Valine aliphatic 13C chemical shift distributions
	ppm	Counts(CA)	Counts(CB)	Counts(CG)	Counts(CD)			ppm	Counts(CA)	Counts(CB)	Counts(CG1)	Counts(CG2)	Counts(CD1)			ppm	Counts(CA)	Counts(CB)	Counts(CG)	Counts(CD)	Counts(CE)			ppm	Counts(CA)	Counts(CB)	Counts(CG)	Counts(CD)			ppm	Counts(CA)	Counts(CB)	Counts(CG2)			ppm	Counts(CA)	Counts(CB)	Counts(CG1)	Counts(CG2)
	0	0	0	0	0			0	0	0	0	0	0			0	0	0	0	0	0			0	0	0	0	0			0	0	0	0			0	0	0	0	0
	0.5	0	0	0	0			0.5	0	0	0	0	0			0.5	0	0	0	0	0			0.5	0	0	0	0			0.5	0	0	0			0.5	0	0	0	0
	1	0	0	0	0			1	0	0	0	0	0			1	0	0	0	0	0			1	0	0	0	0			1	0	0	0			1	0	0	0	0
	1.5	0	0	0	0			1.5	0	0	0	0	0			1.5	0	0	0	0	0			1.5	0	0	0	0			1.5	0	0	0			1.5	0	0	0	0
	2	0	0	0	0			2	0	0	0	0	0			2	0	0	0	0	0			2	0	0	0	0			2	0	0	0			2	0	0	0	0
	2.5	0	0	0	0			2.5	0	0	0	0	1			2.5	0	0	0	0	0			2.5	0	0	0	0			2.5	0	0	0			2.5	0	0	0	0
	3	0	0	0	0			3	0	0	0	0	1			3	0	0	0	0	0			3	0	0	0	0			3	0	0	0			3	0	0	0	0
	3.5	0	0	0	0			3.5	0	0	0	0	1			3.5	0	0	0	0	0			3.5	0	0	0	0			3.5	0	0	0			3.5	0	0	0	0
	4	0	0	0	0			4	0	0	0	0	0			4	0	0	0	0	0			4	0	0	0	0			4	0	0	0			4	0	0	0	0
	4.5	0	0	0	0			4.5	0	0	0	0	1			4.5	0	0	0	0	0			4.5	0	0	0	0			4.5	0	0	0			4.5	0	0	0	0
	5	0	0	0	0			5	0	0	0	0	10			5	0	0	0	0	0			5	0	0	0	0			5	0	0	0			5	0	0	0	0
	5.5	0	0	0	0			5.5	0	0	0	0	14			5.5	0	0	0	0	0			5.5	0	0	0	0			5.5	0	0	0			5.5	0	0	0	0
	6	0	0	0	0			6	0	0	0	0	13			6	0	0	0	0	0			6	0	0	0	0			6	0	0	0			6	0	0	0	0
	6.5	0	0	0	0			6.5	0	0	0	0	28			6.5	0	0	0	0	0			6.5	0	0	0	0			6.5	0	0	0			6.5	0	0	0	0
	7	0	0	0	0			7	0	0	0	2	43			7	0	0	0	0	0			7	0	0	0	0			7	0	0	0			7	0	0	0	0
	7.5	0	0	0	0			7.5	0	0	0	2	72			7.5	0	0	0	0	0			7.5	0	0	0	0			7.5	0	0	0			7.5	0	0	0	0
	8	0	0	0	0			8	0	0	0	2	137			8	0	0	0	0	0			8	0	0	0	0			8	0	0	0			8	0	0	0	0
	8.5	0	0	0	0			8.5	0	0	0	1	196			8.5	0	0	0	0	0			8.5	0	0	0	0			8.5	0	0	0			8.5	0	0	0	0
	9	0	0	0	0			9	0	0	0	5	343			9	0	0	0	0	0			9	0	0	0	0			9	0	0	0			9	0	0	0	0
	9.5	0	0	0	0			9.5	0	0	0	7	405			9.5	0	0	0	0	0			9.5	0	0	0	0			9.5	0	0	0			9.5	0	0	0	0
	10	0	0	0	0			10	0	0	0	11	579			10	0	0	0	0	0			10	0	0	0	0			10	0	0	0			10	0	0	0	0
	10.5	0	0	0	0			10.5	0	0	0	12	749			10.5	0	0	0	0	0			10.5	0	0	0	0			10.5	0	0	0			10.5	0	0	0	0
	11	0	0	0	0			11	0	0	0	19	1034			11	0	0	0	0	0			11	0	0	0	0			11	0	0	0			11	0	0	0	3
	11.5	0	0	0	0			11.5	0	0	0	27	1327			11.5	0	0	0	0	0			11.5	0	0	0	0			11.5	0	0	0			11.5	0	0	1	0
	12	0	0	0	0			12	0	0	0	31	1945			12	0	0	1	0	0			12	0	0	0	0			12	0	0	0			12	0	0	1	0
	12.5	0	0	0	0			12.5	0	0	0	62	3659			12.5	0	0	1	0	0			12.5	0	0	0	0			12.5	0	0	0			12.5	0	0	2	1
	13	0	0	0	0			13	0	0	0	105	4638			13	0	0	0	0	0			13	0	0	0	0			13	0	0	0			13	0	0	1	5
	13.5	0	0	0	0			13.5	0	0	0	193	4771			13.5	0	0	0	0	0			13.5	0	0	0	0			13.5	0	0	1			13.5	0	0	1	4
	14	0	0	0	0			14	0	0	5	373	4333			14	0	0	0	0	0			14	0	0	0	0			14	0	0	6			14	0	0	3	3
	14.5	0	0	0	0			14.5	0	0	9	559	3014			14.5	0	0	1	0	0			14.5	0	0	0	0			14.5	0	0	7			14.5	0	0	7	19
	15	0	0	0	0			15	0	0	4	735	1589			15	0	0	0	0	0			15	0	0	0	0			15	0	0	8			15	0	0	12	31
	15.5	0	0	0	0			15.5	0	0	6	783	837			15.5	0	0	0	0	0			15.5	0	0	0	0			15.5	0	0	11			15.5	0	0	24	42
	16	0	0	0	0			16	0	0	6	1445	402			16	0	0	0	0	0			16	0	0	0	0			16	0	0	25			16	0	0	28	84
	16.5	0	0	0	0			16.5	0	0	13	3067	274			16.5	0	0	1	0	0			16.5	0	0	0	0			16.5	0	0	41			16.5	0	0	69	115
	17	0	0	0	0			17	0	0	20	6687	195			17	0	0	4	0	0			17	0	0	0	0			17	0	0	77			17	0	0	139	226
	17.5	0	0	0	0			17.5	0	0	20	6746	164			17.5	0	0	4	0	0			17.5	0	0	0	0			17.5	0	0	99			17.5	0	0	305	584
	18	0	0	2	0			18	0	0	19	4091	102			18	0	0	4	0	0			18	0	0	1	0			18	0	0	263			18	0	0	584	946
	18.5	0	0	2	0			18.5	0	0	14	2454	63			18.5	0	0	9	0	0			18.5	0	0	0	0			18.5	0	0	680			18.5	0	0	829	1178
	19	0	0	1	0			19	0	0	6	1277	21			19	0	0	22	0	0			19	0	0	6	0			19	0	0	824			19	0	0	1014	1321
	19.5	0	0	4	0			19.5	0	0	10	593	9			19.5	0	0	22	1	0			19.5	0	0	0	0			19.5	0	0	769			19.5	0	0	1350	1652
	20	0	0	3	0			20	0	0	10	283	11			20	0	0	25	1	0			20	0	0	7	0			20	0	0	928			20	0	0	2480	3070
	20.5	0	3	1	0			20.5	0	0	12	163	4			20.5	0	1	60	1	0			20.5	0	1	4	0			20.5	0	0	2282			20.5	0	0	5430	5490
	21	0	1	5	0			21	0	0	15	95	6			21	0	1	159	5	0			21	0	0	13	0			21	0	0	6075			21	0	0	8196	7014
	21.5	0	2	19	0			21.5	0	0	28	64	4			21.5	0	1	490	17	0			21.5	0	4	24	0			21.5	0	0	10235			21.5	0	0	6635	5483
	22	0	9	37	0			22	0	0	55	29	3			22	0	4	742	13	0			22	0	0	35	0			22	0	0	4957			22	0	0	4753	3961
	22.5	0	3	45	0			22.5	0	0	58	26	0			22.5	0	2	822	18	0			22.5	0	0	41	0			22.5	0	0	2073			22.5	0	0	3419	2896
	23	0	9	62	0			23	0	0	90	12	2			23	0	3	828	15	0			23	0	1	37	0			23	0	0	981			23	0	2	2120	2001
	23.5	0	17	154	0			23.5	0	0	172	7	2			23.5	0	2	1481	56	0			23.5	0	1	138	0			23.5	0	0	485			23.5	0	3	1319	1215
	24	0	21	437	0			24	0	0	368	9	0			24	0	5	4101	89	0			24	0	2	390	0			24	0	0	208			24	0	7	729	784
	24.5	0	41	619	0			24.5	0	0	534	11	4			24.5	0	12	12093	200	0			24.5	0	3	787	0			24.5	0	0	107			24.5	0	4	386	377
	25	0	59	633	0			25	0	0	831	6	5			25	0	11	8844	227	0			25	0	10	621	0			25	0	0	52			25	0	6	175	143
	25.5	0	119	808	0			25.5	0	0	1003	3	0			25.5	0	21	3659	261	0			25.5	0	9	540	0			25.5	0	0	20			25.5	0	8	53	51
	26	0	247	1596	0			26	0	0	1531	8	1			26	0	39	1669	657	0			26	0	19	888	0			26	0	0	14			26	0	12	29	26
	26.5	0	443	4210	0			26.5	0	2	2812	10	0			26.5	0	57	815	898	0			26.5	0	44	2358	0			26.5	0	0	9			26.5	0	27	14	21
	27	0	669	7694	0			27	0	5	4874	19	2			27	0	100	380	789	0			27	0	55	7941	0			27	0	0	6			27	0	63	8	6
	27.5	0	839	4471	0			27.5	0	2	3932	5	1			27.5	0	169	176	867	0			27.5	0	124	5379	0			27.5	0	0	2			27.5	0	111	3	5
	28	0	1084	2241	0			28	0	5	3234	6	0			28	0	334	73	1799	0			28	0	212	2347	0			28	0	0	3			28	0	235	4	6
	28.5	0	1767	1129	0			28.5	0	7	2854	4	0			28.5	0	592	124	7151	0			28.5	0	321	735	0			28.5	0	0	0			28.5	0	465	3	3
	29	0	3021	585	0			29	0	5	2320	4	0			29	0	915	181	13765	1			29	0	615	218	0			29	0	0	0			29	0	747	2	0
	29.5	0	5529	303	0			29.5	0	11	1496	3	0			29.5	0	1217	80	5847	0			29.5	0	879	74	0			29.5	0	0	0			29.5	0	945	1	0
	30	0	7018	151	0			30	0	14	832	0	0			30	0	1418	24	1441	1			30	0	1082	29	0			30	0	0	0			30	0	1622	0	1
	30.5	0	6750	71	0			30.5	0	20	570	0	0			30.5	0	1772	9	367	1			30.5	0	2240	25	0			30.5	0	0	0			30.5	0	3181	0	0
	31	0	3541	51	0			31	0	12	282	0	0			31	0	3125	4	132	0			31	0	3547	12	0			31	0	0	0			31	0	6192	0	1
	31.5	0	2266	25	0			31.5	0	35	149	0	0			31.5	0	5710	2	87	1			31.5	0	7570	25	0			31.5	0	0	0			31.5	0	8070	1	1
	32	0	1694	22	1			32	0	51	51	0	0			32	0	10003	2	54	0			32	0	10818	18	0			32	0	0	0			32	0	6276	0	0
	32.5	0	1541	15	0			32.5	0	99	23	0	0			32.5	0	10998	5	38	1			32.5	0	3395	8	0			32.5	0	0	0			32.5	0	7568	0	0
	33	0	1265	9	1			33	0	123	14	0	0			33	0	7303	2	26	0			33	0	1157	5	0			33	0	0	0			33	0	4378	0	0
	33.5	0	1180	9	2			33.5	0	247	8	0	0			33.5	0	3740	1	15	3			33.5	0	501	4	0			33.5	0	0	0			33.5	0	3474	0	0
	34	0	911	2	2			34	0	374	1	0	0			34	0	2385	2	8	2			34	0	444	1	0			34	0	0	0			34	0	3231	0	0
	34.5	0	612	5	0			34.5	0	607	5	0	0			34.5	0	1927	1	5	7			34.5	0	346	0	0			34.5	0	0	0			34.5	0	2962	0	0
	35	0	331	1	4			35	0	870	1	0	0			35	0	1628	2	4	4			35	0	144	0	0			35	0	0	0			35	0	2674	0	0
	35.5	0	176	2	5			35.5	0	1244	0	0	0			35.5	0	1434	2	4	7			35.5	0	75	0	0			35.5	0	0	0			35.5	0	2073	0	0
	36	0	109	5	7			36	0	1635	4	0	0			36	0	1220	2	5	15			36	0	41	2	0			36	0	0	0			36	0	1307	0	0
	36.5	0	63	3	1			36.5	0	2357	3	0	0			36.5	0	845	0	0	26			36.5	0	18	0	0			36.5	0	0	0			36.5	0	619	0	0
	37	0	37	0	11			37	0	3655	2	0	0			37	0	503	0	0	22			37	0	14	0	2			37	0	0	0			37	0	235	0	0
	37.5	0	16	1	8			37.5	0	5149	1	0	0			37.5	0	297	0	1	13			37.5	0	9	0	0			37.5	0	0	0			37.5	0	127	0	0
	38	0	18	0	12			38	0	6041	3	0	0			38	0	176	0	1	54			38	0	8	0	0			38	0	0	0			38	0	45	0	0
	38.5	0	14	0	18			38.5	0	5660	0	0	0			38.5	0	99	0	2	190			38.5	0	3	0	0			38.5	0	0	0			38.5	0	37	0	0
	39	0	6	0	52			39	0	3173	1	0	0			39	0	77	0	4	779			39	0	2	0	0			39	0	0	0			39	0	13	0	0
	39.5	0	10	0	96			39.5	0	2323	0	0	0			39.5	0	31	0	1	1006			39.5	0	6	0	0			39.5	0	0	0			39.5	0	9	0	0
	40	0	4	0	328			40	0	2076	0	0	0			40	0	15	0	0	424			40	0	0	0	3			40	0	0	0			40	0	9	0	0
	40.5	0	5	0	684			40.5	0	1906	0	0	0			40.5	0	9	0	0	518			40.5	0	2	0	2			40.5	0	0	0			40.5	0	8	0	0
	41	0	0	0	548			41	0	1637	0	0	0			41	0	6	0	0	1819			41	0	2	0	2			41	0	0	0			41	0	7	0	0
	41.5	0	0	0	589			41.5	0	1446	0	0	0			41.5	0	11	0	0	9721			41.5	0	4	0	3			41.5	0	0	0			41.5	0	5	0	0
	42	0	0	0	1057			42	0	1045	0	0	0			42	0	7	0	0	16076			42	0	2	0	5			42	0	0	0			42	0	2	0	0
	42.5	0	0	0	2787			42.5	0	764	0	0	0			42.5	0	2	0	0	2101			42.5	0	1	0	7			42.5	0	0	0			42.5	0	0	0	0
	43	3	0	0	11245			43	0	384	0	0	0			43	0	3	0	0	574			43	0	4	0	7			43	0	0	0			43	0	0	0	0
	43.5	0	0	0	6172			43.5	0	194	0	0	0			43.5	1	3	0	0	157			43.5	0	3	0	6			43.5	0	0	0			43.5	0	0	0	0
	44	1	0	0	1439			44	0	99	0	0	0			44	0	3	0	0	70			44	0	1	0	7			44	0	0	0			44	0	0	0	0
	44.5	1	0	0	389			44.5	0	38	0	0	0			44.5	1	0	0	0	48			44.5	0	0	0	3			44.5	0	0	0			44.5	0	0	0	0
	45	4	0	0	150			45	0	28	0	0	0			45	1	0	0	0	36			45	0	1	0	18			45	0	0	0			45	0	0	0	0
	45.5	5	0	0	59			45.5	0	13	0	0	0			45.5	0	0	0	0	12			45.5	0	0	0	16			45.5	0	1	0			45.5	0	0	0	0
	46	1	0	0	15			46	0	3	0	0	0			46	2	0	0	0	5			46	0	0	0	31			46	0	0	0			46	0	0	0	0
	46.5	0	0	0	7			46.5	0	1	0	0	0			46.5	2	0	0	0	6			46.5	0	0	0	73			46.5	0	2	0			46.5	0	0	0	0
	47	1	0	0	2			47	0	0	0	0	0			47	7	0	0	0	4			47	0	0	0	236			47	0	2	0			47	0	0	0	0
	47.5	3	0	0	0			47.5	0	0	0	0	0			47.5	2	0	0	0	5			47.5	0	0	0	465			47.5	0	2	0			47.5	0	0	0	0
	48	6	0	0	1			48	0	0	0	0	0			48	3	0	0	0	0			48	0	0	0	470			48	0	0	0			48	0	0	0	0
	48.5	7	0	0	0			48.5	0	3	0	0	0			48.5	13	0	0	0	2			48.5	1	0	0	497			48.5	0	0	0			48.5	0	0	0	0
	49	12	0	0	3			49	2	0	0	0	0			49	8	0	0	0	1			49	0	0	0	1096			49	0	1	0			49	0	0	0	0
	49.5	30	0	0	2			49.5	1	1	0	0	0			49.5	28	0	0	0	2			49.5	0	0	0	3001			49.5	0	0	0			49.5	0	0	0	0
	50	50	0	0	3			50	2	0	0	0	0			50	48	0	0	0	1			50	1	0	0	5390			50	0	2	0			50	3	0	0	0
	50.5	80	0	0	1			50.5	2	0	0	0	0			50.5	89	0	0	0	0			50.5	2	0	0	6754			50.5	0	2	0			50.5	2	0	0	0
	51	196	0	0	0			51	2	0	0	0	0			51	175	0	0	0	1			51	1	0	0	3378			51	1	1	0			51	2	0	0	0
	51.5	291	0	0	1			51.5	3	0	0	0	0			51.5	326	0	0	0	0			51.5	0	0	0	927			51.5	6	0	0			51.5	3	0	0	0
	52	455	0	0	0			52	3	0	0	0	0			52	441	0	0	0	1			52	4	0	0	204			52	2	3	0			52	12	0	0	0
	52.5	726	0	0	0			52.5	9	0	0	0	0			52.5	762	0	0	0	1			52.5	3	0	0	70			52.5	7	1	0			52.5	12	0	0	0
	53	1153	0	0	0			53	14	0	0	0	0			53	1130	0	0	0	0			53	6	0	0	41			53	6	3	0			53	5	0	0	0
	53.5	1981	0	0	0			53.5	30	0	0	0	0			53.5	2064	0	0	0	0			53.5	6	0	0	14			53.5	10	0	0			53.5	12	0	0	0
	54	2601	0	0	0			54	49	0	0	0	0			54	3459	0	0	0	0			54	5	0	0	11			54	13	0	0			54	15	0	0	0
	54.5	2887	0	0	0			54.5	79	0	0	0	0			54.5	3969	0	0	0	0			54.5	13	0	0	3			54.5	25	4	0			54.5	40	0	0	0
	55	2915	0	0	0			55	139	0	0	0	0			55	3949	0	0	0	0			55	13	0	0	8			55	44	2	0			55	88	0	0	0
	55.5	3792	0	0	0			55.5	163	0	0	0	0			55.5	4449	0	0	0	0			55.5	17	0	0	6			55.5	71	0	0			55.5	106	0	0	0
	56	4777	0	0	0			56	259	0	0	0	0			56	7187	0	0	0	0			56	18	0	0	5			56	88	0	0			56	176	0	0	0
	56.5	2974	0	0	0			56.5	512	0	0	0	0			56.5	5787	0	0	0	0			56.5	19	0	0	5			56.5	241	0	0			56.5	303	0	0	0
	57	2545	0	0	0			57	781	0	0	0	0			57	3794	0	0	0	0			57	20	0	0	4			57	324	1	0			57	454	0	0	0
	57.5	2186	0	0	0			57.5	1181	0	0	0	0			57.5	3553	0	0	0	0			57.5	36	0	0	0			57.5	541	1	0			57.5	922	0	0	0
	58	2323	0	0	0			58	1656	0	0	0	0			58	3428	0	0	0	0			58	39	0	0	6			58	875	2	0			58	1580	0	0	0
	58.5	2741	0	0	0			58.5	2254	0	0	0	0			58.5	3940	0	0	0	0			58.5	82	0	0	3			58.5	1367	5	0			58.5	2098	0	0	0
	59	3133	0	0	0			59	2856	0	0	0	0			59	4534	0	0	0	0			59	156	0	0	0			59	2290	4	0			59	2587	0	0	0
	59.5	2822	0	0	0			59.5	3522	0	0	0	0			59.5	4183	0	0	0	0			59.5	276	0	0	1			59.5	3061	5	0			59.5	3203	0	0	0
	60	1932	0	0	0			60	3851	0	0	0	0			60	2632	0	0	0	0			60	460	0	0	0			60	3196	11	0			60	3590	0	0	0
	60.5	1142	0	0	0			60.5	4357	0	0	0	0			60.5	1442	0	0	0	0			60.5	689	0	0	0			60.5	3448	10	0			60.5	4458	0	0	0
	61	425	0	0	0			61	4070	0	0	0	0			61	636	0	0	0	0			61	1236	0	0	0			61	4190	12	0			61	4900	0	0	0
	61.5	163	0	0	0			61.5	2549	0	0	0	0			61.5	212	0	0	0	0			61.5	2026	0	0	1			61.5	7207	7	0			61.5	4568	0	0	0
	62	66	0	0	0			62	1837	0	0	0	0			62	79	0	0	0	0			62	3582	0	0	0			62	5248	20	0			62	6110	0	0	0
	62.5	29	0	0	0			62.5	1764	0	0	0	0			62.5	32	0	0	0	0			62.5	5666	0	0	0			62.5	2818	29	0			62.5	3459	0	0	0
	63	15	0	0	0			63	1555	0	0	0	0			63	20	0	0	0	0			63	7533	0	0	0			63	1946	35	0			63	2088	0	0	0
	63.5	5	0	0	0			63.5	1692	0	0	0	0			63.5	3	0	0	0	0			63.5	4027	0	0	0			63.5	1417	55	0			63.5	1925	0	0	0
	64	2	0	0	0			64	1795	0	0	0	0			64	0	0	0	0	0			64	2623	0	0	0			64	1140	66	0			64	1704	0	0	0
	64.5	1	0	0	0			64.5	2025	0	0	0	0			64.5	1	0	0	0	0			64.5	2168	0	0	0			64.5	1163	68	0			64.5	1551	0	0	0
	65	1	0	0	0			65	2287	0	0	0	0			65	1	0	0	0	0			65	1842	0	0	0			65	1130	151	0			65	1852	0	0	0
	65.5	0	0	0	0			65.5	2226	0	0	0	0			65.5	1	0	0	0	0			65.5	1588	0	0	0			65.5	1211	323	0			65.5	2388	0	0	0
	66	1	0	0	0			66	1667	0	0	0	0			66	2	0	0	0	0			66	1086	0	0	0			66	1541	426	0			66	3028	0	0	0
	66.5	4	0	0	0			66.5	796	0	0	0	0			66.5	2	0	0	0	0			66.5	522	0	0	0			66.5	1792	681	0			66.5	3339	0	0	0
	67	0	0	0	0			67	209	0	0	0	0			67	0	0	0	0	0			67	171	0	0	0			67	1344	1127	0			67	2511	0	0	0
	67.5	2	0	0	0			67.5	79	0	0	0	0			67.5	0	0	0	0	0			67.5	51	0	0	0			67.5	696	2003	0			67.5	1371	0	0	0
	68	1	0	0	0			68	28	0	0	0	0			68	0	0	0	0	0			68	13	0	0	0			68	472	3687	0			68	426	0	0	0
	68.5	0	0	0	0			68.5	16	0	0	0	0			68.5	1	0	0	0	0			68.5	11	0	0	0			68.5	281	5181	0			68.5	120	0	0	0
	69	0	0	0	0			69	8	0	0	0	0			69	1	0	0	0	0			69	1	0	0	0			69	136	5821	0			69	56	0	0	0
	69.5	0	0	0	0			69.5	3	0	0	0	0			69.5	1	0	0	0	0			69.5	0	0	0	0			69.5	47	8876	0			69.5	18	0	0	0
	70	1	0	0	0			70	1	0	0	0	0			70	0	0	0	0	0			70	0	0	0	0			70	14	4716	0			70	6	0	0	0
	70.5	0	0	0	0			70.5	0	0	0	0	0			70.5	0	0	0	0	0			70.5	2	0	0	0			70.5	7	3475	0			70.5	4	0	0	0
	71	0	0	0	0			71	0	0	0	0	0			71	0	0	0	0	0			71	0	0	0	0			71	2	3026	0			71	0	0	0	0
	71.5	0	0	0	0			71.5	2	0	0	0	0			71.5	0	0	0	0	0			71.5	0	0	0	0			71.5	3	2215	0			71.5	0	0	0	0
	72	0	0	0	0			72	0	0	0	0	0			72	0	0	0	0	0			72	1	0	0	0			72	0	1670	0			72	0	0	0	0
	72.5	0	0	0	0			72.5	0	0	0	0	0			72.5	0	0	0	0	0			72.5	0	0	0	0			72.5	2	1032	0			72.5	0	0	0	0
	73	0	0	0	0			73	0	0	0	0	0			73	0	0	0	0	0			73	1	0	0	0			73	0	627	0			73	0	0	0	0
	73.5	0	0	0	0			73.5	0	0	0	0	0			73.5	0	0	0	0	0			73.5	0	0	0	0			73.5	0	302	0			73.5	1	0	0	0
	74	0	0	0	0			74	0	0	0	0	0			74	0	0	0	0	0			74	0	0	0	0			74	0	84	0			74	0	0	0	0
	74.5	0	0	0	0			74.5	0	0	0	0	0			74.5	0	0	0	0	0			74.5	0	0	0	0			74.5	0	46	0			74.5	0	0	0	0
	75	0	0	0	0			75	0	0	0	0	0			75	0	0	0	0	0			75	0	0	0	0			75	0	19	0			75	0	0	0	0
	75.5	0	0	0	0			75.5	0	0	0	0	0			75.5	0	0	0	0	0			75.5	0	0	0	0			75.5	0	13	0			75.5	0	0	0	0
	76	0	0	0	0			76	0	0	0	0	0			76	0	0	0	0	0			76	0	0	0	0			76	0	6	0			76	0	0	0	0
	76.5	0	0	0	0			76.5	0	0	0	0	0			76.5	0	0	0	0	0			76.5	0	0	0	0			76.5	0	9	0			76.5	0	0	0	0
	77	0	0	0	0			77	0	0	0	0	0			77	0	0	0	0	0			77	0	0	0	0			77	0	7	0			77	0	0	0	0
	77.5	0	0	0	0			77.5	0	0	0	0	0			77.5	0	0	0	0	0			77.5	0	0	0	0			77.5	0	5	0			77.5	0	0	0	0
	78	0	0	0	0			78	0	0	0	0	0			78	0	0	0	0	0			78	0	0	0	0			78	0	5	0			78	0	0	0	0
	78.5	0	0	0	0			78.5	0	0	0	0	0			78.5	0	0	0	0	0			78.5	0	0	0	0			78.5	0	2	0			78.5	0	0	0	0
	79	0	0	0	0			79	0	0	0	0	0			79	0	0	0	0	0			79	0	0	0	0			79	0	7	0			79	0	0	0	0
	79.5	0	0	0	0			79.5	0	0	0	0	0			79.5	0	0	0	0	0			79.5	0	0	0	0			79.5	0	4	0			79.5	0	0	0	0

## Sheet: Figure 4
Figure 4
	Carrier frequency is at 20.74 ppm (referenced to DSS)
		V103 Cg2
	CEST frequency (Hz)	I/I0 (wCEST = 19.80 Hz)	I/I0 ( wCEST=39.64 Hz)	I/I0 (wCEST = 60.0 Hz)
	-600	0.764999	0.740908	0.697446
	-575	0.764123	0.743778	0.713929
	-550	0.778482	0.73006	0.708979
	-525	0.800887	0.739465	0.677132
	-500	0.782079	0.706027	0.65546
	-475	0.735192	0.692731	0.617628
	-450	0.763556	0.638088	0.573208
	-425	0.691155	0.567448	0.501352
	-400	0.637044	0.51811	0.44413
	-375	0.652211	0.5054	0.424841
	-350	0.668212	0.565374	0.467387
	-325	0.696538	0.613232	0.516772
	-300	0.730882	0.621738	0.543013
	-275	0.725955	0.655071	0.561064
	-250	0.760003	0.689486	0.640362
	-225	0.739661	0.742907	0.624349
	-200	0.757458	0.710592	0.606958
	-175	0.741252	0.699298	0.604531
	-150	0.760043	0.689356	0.622516
	-125	0.757762	0.716237	0.621272
	-100	0.757147	0.676405	0.639482
	-75	0.739633	0.670747	0.595901
	-50	0.749197	0.688353	0.578638
	-25	0.75154	0.641764	0.558904
	0	0.756406	0.676305	0.52812
	25	0.777024	0.60652	0.502059
	50	0.764839	0.608941	0.400881
	75	0.715217	0.495416	0.317368
	100	0.677676	0.417822	0.220367
	125	0.550678	0.289239	0.118523
	150	0.335835	0.114418	0.050151
	175	0.135323	-0.00968531	0.00474547
	200	0.130747	0.0370901	0.00680844
	225	0.298249	0.136649	0.0644076
	250	0.500494	0.281748	0.145081
	275	0.576082	0.388622	0.21865
	300	0.662086	0.463386	0.28047
	325	0.68576	0.573411	0.439164
	350	0.696967	0.592009	0.464342
	375	0.75993	0.611248	0.528868
	400	0.697316	0.658678	0.545445
	425	0.740921	0.694469	0.58297
	450	0.750373	0.742865	0.633538
	475	0.727527	0.695934	0.637748
	500	0.807391	0.733397	0.639637
	525	0.73424	0.72453	0.645239
	550	0.749383	0.716563	0.655881
	575	0.74602	0.731509	0.674064
	600	0.771719	0.748326	0.691394

## Sheet: Supp Figure 5
Supplementary Figure 5 and Supplementary Table 1
600 MHz
		I3 CD1			I9 CD1			I17 CD1			I27 CD1			I29 CD1			I50 CD1			I58 CD1			I78 CD1			I100 CD1			I150 CD1
	Delay (sec)	Intensity	s.d. (intensity)		Intensity	s.d. (intensity)		Intensity	s.d. (intensity)		Intensity	s.d. (intensity)		Intensity	s.d. (intensity)		Intensity	s.d. (intensity)		Intensity	s.d. (intensity)		Intensity	s.d. (intensity)		Intensity	s.d. (intensity)		Intensity	s.d. (intensity)
	0.5	2901.53	65.4127		2304.45	47.5678		1760.21	51.4067		5014.05	67.1533		3832.27	71.1161		603.063	73.9935		4214.93	54.7066		2273.29	48.9272		2940.94	57.1431		794.878	39.3132
	1	6590.53	69.1497		4864.76	51.9398		5100.15	56.5206		11200.4	73.7876		7637.61	76.836		3307.6	79.3785		9146.23	60.5752		4791.44	52.1924		6917.76	60.685		1192.94	40.5167
	1.5	10738.7	76.2493		6995.89	57.4181		7739.66	63.3319		16879.7	83.2539		10736.4	83.7122		5366.06	87.7223		12834	67.0943		8142.59	59.401		12005	68.6102		3610.9	55.2436
	2	13294.1	81.8283		9949.72	66.9566		9769.92	69.7655		21406.2	92.4482		13549.9	91.2831		8082.11	102.701		16898.3	75.7789		10178.8	64.968		15987.5	76.7724		4667.53	64.1394
	2.5	16726.1	90.4182		11995.6	74.4805		13106.1	81.8874		24860.3	100.182		16713.5	100.94		10242.6	116.787		21815.7	87.7336		13676.1	75.9553		19642.1	85.3232		6091.04	77.2869
	3	20543.4	101.086		13901.3	81.9573		16504.5	95.5484		29815.7	112.081		20278.7	112.899		11917.8	128.601		23276.8	91.508		15743.2	83.0533		21594.9	90.2065		7882.27	94.9322
	3.5	23532.9	110.049		16137.8	91.1558		17884.5	101.354		31930.3	117.385		23710.4	125.192		12903.1	135.823		25927.6	98.5545		16301.4	85.0284		24452.3	97.6614		9223.03	108.612
	4	27379.3	122.159		17190	95.606		19445.1	108.055		35799.4	127.365		25615.4	132.268		15553.2	156.003		28183	104.719		17931.2	90.9138		28263.3	108.057		9738.2	113.941
	5	31722.5	136.415		20503.5	110.003		22943.6	123.483		40573.2	140.073		30378.5	150.552		16995.4	167.34		31532.7	114.105		21831.8	105.564		32772.1	120.853		11196	129.181
	6	35119.3	147.884		22009	116.695		26835.6	141.12		43689.1	148.553		34412.9	166.536		20350.5	194.389		35199.3	124.629		24617.6	116.385		35883.3	129.92		13078	149.112
	7	38977.1	161.166		23839.1	124.925		29522.7	153.502		47553.1	159.231		36941.7	176.728		21677.5	205.286		38525	134.35		27056.6	126.034		39081.1	139.395		13802.3	156.838
800 MHz
		I3 CD1			I9 CD1			I17 CD1			I27 CD1			I29 CD1			I50 CD1			I58 CD1			I78 CD1			I100 CD1			I150 CD1
	Delay (sec)	Intensity	s.d. (intensity)		Intensity	s.d. (intensity)		Intensity	s.d. (intensity)		Intensity	s.d. (intensity)		Intensity	s.d. (intensity)		Intensity	s.d. (intensity)		Intensity	s.d. (intensity)		Intensity	s.d. (intensity)		Intensity	s.d. (intensity)		Intensity	s.d. (intensity)
	0.001	-76.8063	45.0613		30.9403	45.009		822.315	36.4724		67.4014	39.7097		866.639	45.8435		-132.363	48.5982		932.917	41.935		944.872	42.5414		441.123	41.0691		-348.267	44.815
	0.5	3037.59	49.6808		3297.3	52.6164		1615.95	37.8428		3555.69	43.3415		4421.51	54.7492		653.307	49.6339		4650.23	50.3585		2664.17	46.6983		2549.63	45.2473		2430.4	57.7669
	1	5443.54	58.6233		4676.11	59.3258		4008.89	46.2652		6971.36	52.313		5585.46	59.6032		1610.73	54.7936		5839.11	54.8006		4729.17	55.6191		4166.67	51.6569		1720.31	51.5768
	1	4318.97	53.9963		4429.08	58.0163		3573.72	44.3487		7536.06	54.1495		5583.37	59.5939		1333.57	52.9102		6765.2	58.6546		4617.72	55.0564		3445.59	48.5234		1564.14	50.4219
	2	8726.33	75.1302		8776.55	85.3698		6647.4	60.1684		12837.5	74.2293		9153.02	77.8348		4137.55	81.3188		11222.8	80.2739		8671.19	79.0668		8346.59	75.2315		4207.28	77.7531
	3	13621.8	104.102		11407.1	104.476		10352.9	83.2806		17404.5	93.8415		13693.3	104.888		5404.68	98.0728		14327.8	97.0346		11187	96.1163		11061.1	93.1274		6222.31	104.268
	4	15714.4	117.265		13643	121.415		12135.5	95.1071		20118.9	106.005		15804.2	118.189		6772.52	117.297		17212.9	113.245		13764.8	114.385		13672	111.202		6330.87	105.758
	4	15662.6	116.935		13102.1	117.274		12215.9	95.6477		20660	108.461		16661.2	123.672		8196.43	138.046		17804.4	116.62		13354.8	111.441		13873.1	112.617		6783.05	112.011
	6	19859.8	144.05		17679.3	152.901		16877.4	127.617		25506.5	130.781		21271.9	153.718		9686.77	160.255		21562.2	138.353		17599.5	142.388		18006.2	142.191		9480.72	150.406
	8	24899.4	177.361		19122.7	164.34		19516.5	146.086		27804.6	141.519		23919	171.26		12788.9	207.394		24047.2	152.929		19719.8	158.129		21619.7	168.545		11135.5	174.517

## Sheet: Supp Figure 7
Supplementary Figure 5 and Supplementary Table 2
Arginine
		R8 CD			R14 CD			R52 CD			R76 CD			R80 CD			R95 CD			R96 CD			R119 CD			R125 CD			R137 CD			R145 CD			R148 CD			R154 CD
	Delay (sec)	Intensity	s.d. (intensity)		Intensity	s.d. (intensity)		Intensity	s.d. (intensity)		Intensity	s.d. (intensity)		Intensity	s.d. (intensity)		Intensity	s.d. (intensity)		Intensity	s.d. (intensity)		Intensity	s.d. (intensity)		Intensity	s.d. (intensity)		Intensity	s.d. (intensity)		Intensity	s.d. (intensity)		Intensity	s.d. (intensity)		Intensity	s.d. (intensity)
	0.001	20200.6	167.309		32357.4	215.156		11042.5	184.893		41690.5	190.634		47231.2	222.37		6611.15	195.672		8933.16	157.397		50707.9	260.341		26241.3	259.15		51756.1	303.574		13827.9	212.598		5516.97	135.153		36312.7	198.157
	0.002	21060.6	171.652		31605.2	212.441		10248	176.048		41448.9	190.056		47909.4	223.966		5241.57	167.103		8680.92	154.486		51521.8	262.339		26541.4	260.616		50043.8	298.746		11531.8	193.07		6570.68	154.566		35729.6	196.404
	0.004	18686.3	159.842		30879.1	209.849		9944.96	172.736		41920.5	191.185		46989.7	221.805		5908.63	180.755		7810.98	144.683		50564.1	259.99		25757.7	256.805		50571.4	300.225		9914.9	180.44		4524.12	117.747		34413.2	192.494
	0.008	19742.8	165.027		30033.5	206.866		9583.12	168.832		39690.7	185.902		46385.8	220.397		5874.73	180.048		7627.41	142.667		49618.9	257.695		23879.2	247.915		49626.8	297.583		10536.8	185.172		4567.29	118.481		33842.1	190.82
	0.008	18835.9	160.569		29299.7	204.312		7770.68	150.226		39257.9	184.893		46523.1	220.716		5995.18	182.565		7855.28	145.172		49485.7	257.373		24927.9	252.833		49958.3	298.507		9913.37	180.429		4476.29	116.937		34178.1	191.804
	0.012	18116.6	157.098		30001.9	206.756		9445.16	167.358		39128.9	184.593		45256.9	217.79		4768.83	157.804		7098.68	136.975		48868.4	255.889		25120.7	253.75		47973.9	293.026		9948.5	180.692		4873.65	123.753		32714.9	187.556
	0.016	17613.7	154.708		29191.3	203.937		7419.42	146.836		38508	183.159		46020.9	219.551		3801.41	140.03		7347.18	139.628		47435	252.482		23080.9	244.249		47605.7	292.022		10799.5	187.22		4020.56	109.382		31874.1	185.157
	0.02	16454.2	149.318		29112	203.663		7614.37	148.708		38630.9	183.441		45030.5	217.271		3445.02	134.014		6264.84	128.392		46013.3	249.159		23502	246.174		48083.8	293.326		7118.47	161.489		3797.69	105.806		31126.2	183.05
	0.024	15471.8	144.895		26698.7	195.523		5806.05	132.414		35838	177.127		43111.1	212.93		4122.33	145.712		6930.99	135.209		47112	251.722		21479.8	237.117		46987.9	290.348		6848.28	159.891		2879.3	92.1256		29071.3	177.399
	0.028	14790.1	141.911		26422.2	194.614		6819.08	141.235		36468.9	178.531		42820.1	212.28		3100.61	128.532		6582.25	131.598		45770.9	248.598		20923.9	234.713		46429.1	288.845		6239.74	156.466		4085.28	110.435		29053.2	177.35
	0.032	13290.7	135.618		26096.3	193.55		6542.97	138.748		33413.3	171.859		42042.4	210.557		3288.96	131.487		4417.08	111.579		45766.5	248.588		19903.2	230.401		45553.9	286.51		6845.47	159.875		3095.96	95.1776		27014.9	171.964
	0.032	14716.6	141.594		25944	193.056		5229.12	127.796		34999.8	175.282		43187.2	213.1		4096.47	145.246		5176.25	118.062		44468.8	245.614		20727.3	233.872		45751.1	287.034		7424.87	163.355		2845.07	91.6547		28501	175.869
	0.04	12332.4	131.809		24826.6	189.478		6466.7	138.072		32866.4	170.701		39420.2	204.88		1963.78	113.333		4995.02	116.455		42694.2	241.631		19800.9	229.977		45141.8	285.42		6113.78	155.788		2945.34	93.0428		25877	169.058
	0.048	13272.9	135.546		23693.1	185.943		5516.54	130.057		31699.3	168.267		38500	202.939		3063.28	127.959		4584.34	112.95		42382.5	240.942		17902.1	222.361		41019.1	274.842		6322.18	156.916		2283.19	84.4286		25062.7	167.026
	0.056	11378.9	128.202		23331.4	184.836		3283.55	114.917		29870.5	164.563		38367	202.661		2170.44	115.715		4005.83	108.359		40434.7	236.704		17219.5	219.752		41911.8	277.08		4598.03	148.53		2024.63	81.4638		23444.8	163.112
	0.064	10675	125.666		21999.2	180.852		3267.68	114.832		28601.1	162.076		37110.1	200.06		1800.41	111.588		2678.5	99.6399		39262.6	234.215		16812.4	218.23		40591.5	273.781		4205.37	146.939		2012.58	81.3319		21373.5	158.357
	0.072	9447.76	121.521		18777.3	171.865		2800.67	112.479		27025.4	159.088		35742.3	197.291		870.044	104.238		2825.33	100.465		37766.6	231.107		14578.7	210.357		38281.1	268.171		5122.2	150.845		1420.89	75.6161		20789.5	157.072
	0.08	8155.75	117.575		18532.1	171.222		3631.22	116.875		26042	157.282		34759	195.342		916.552	104.492		2187.85	97.16		36997.4	229.541		15066	212.003		37443.6	266.191		4356.38	147.536		1577.17	76.9721		19633.2	154.603
	0.088	8459.35	118.461		17806.9	169.355		2252.48	110.13		24740.7	154.965		34839.3	195.5		669.952	103.29		1700.42	95.1454		36248.3	228.036		14751.9	210.937		36227.6	263.369		3144.09	143.282		1120.93	73.3561		19434.9	154.19
	0.096	7859.24	116.734		15880.5	164.667		2223.37	110.018		25320.1	155.986		31643.1	189.405		490.286	102.644		2001.45	96.3351		35428.1	226.413		14167.5	209		35014.5	260.617		2011.18	140.482		788.248	71.4189		16683.2	148.789
	0.096	6929.88	114.266		17848.7	169.461		2267.61	110.188		24411.7	154.393		31969.8	190.009		1469.14	108.445		1436.17	94.2508		35650.7	226.851		12107.2	202.673		35492	261.693		2848.26	142.438		1689.43	78.0168		16251.8	148
	0.104	6349.38	112.858		15092.5	162.87		1874.2	108.784		22225.4	150.735		31347.3	188.861		264.239	102.112		1030	93.1583		34416.7	224.447		12229.1	203.025		33898.5	258.144		2136.9	140.735		962.901	72.3582		15871.8	147.32
Isoleucine
		I3 CD1			I9 CD1			I17 CD1			I27 CD1			I29 CD1			I50 CD1			I58 CD1			I78 CD1			I100 CD1			I150 CD1
	Delay (sec)	Intensity	s.d. (intensity)		Intensity	s.d. (intensity)		Intensity	s.d. (intensity)		Intensity	s.d. (intensity)		Intensity	s.d. (intensity)		Intensity	s.d. (intensity)		Intensity	s.d. (intensity)		Intensity	s.d. (intensity)		Intensity	s.d. (intensity)		Intensity	s.d. (intensity)
	0.001	29533.2	456.011		17634.3	138.995		18845.3	120.967		26417.5	131.562		22057.3	135.125		3284.1	80.6026		22402	120.757		19385.9	130.707		21012.8	129.592		10006	133.183
	0.002	29872.3	460.391		16389.5	130.34		18834.8	120.908		21883	111.782		21635.9	132.93		9356.25	199.734		21584.6	116.883		20009.9	134.375		19946.2	123.952		11175.1	146.7
	0.004	29595.3	456.813		15125	121.635		18116.3	116.869		19086.9	99.8882		22076.7	135.226		5789.58	128.018		21487.2	116.422		18979.5	128.326		19822.3	123.3		9791.29	130.722
	0.008	26219.8	413.679		16857.9	133.587		18035.3	116.415		21639.1	110.734		22342.3	136.612		5162.22	115.754		20747.7	112.935		17684.7	120.789		20151.1	125.032		10918.7	143.719
	0.008	28912.8	448.017		16146.7	128.661		18120	116.89		22347.1	113.782		21711.6	133.323		4696.93	106.785		20338.6	111.013		17606.1	120.335		19956	124.004		10946.5	144.042
	0.012	28222.6	439.159		14385.4	116.592		16723.9	109.103		21313.2	109.336		21582.7	132.653		5301.45	118.461		19883.2	108.88		17232	118.173		19333.1	120.73		10278.7	136.318
	0.016	28350.5	440.797		15830.5	126.48		16329.9	106.922		20830.6	107.272		21494.5	132.195		4372.93	100.62		20919.5	113.744		17015.3	116.925		19698.4	122.648		9126.6	123.155
	0.02	27095.6	424.777		13735.8	112.197		15666.9	103.272		20259	104.839		20390.8	126.484		5240.39	117.273		19256.3	105.955		17114.3	117.495		19110.3	119.564		9350.81	125.699
	0.024	25955	410.338		13087.6	107.848		16689.6	108.913		21511.4	110.185		21441.8	131.921		4643.09	105.756		18946.5	104.515		16626	114.689		18347.3	115.585		8259.05	113.415
	0.028	27011.1	423.703		14540.9	117.649		15507.7	102.399		20444.2	105.626		20287.1	125.95		5635.58	124.992		18312	101.578		17154	117.724		17376.8	110.567		8887.9	120.459
	0.032	25216.8	401.06		13239.1	108.861		14678.5	97.8777		19715.2	102.535		18657	117.622		4336.01	99.9226		17632.7	98.4516		16547.3	114.238		18321.4	115.451		8899.28	120.587
	0.032	26798.3	421.002		13339	109.531		15011.3	99.6869		20833.9	107.286		18826.5	118.482		3453.41	83.6248		18237.8	101.235		15948.4	110.817		18474.6	116.247		7758.52	107.881
	0.04	26133.7	412.592		12692	105.214		14742.6	98.2253		20330.4	105.142		19254.2	120.658		3913.17	92.0152		17594.4	98.2762		15344.3	107.391		18109.1	114.349		8958.7	121.257
	0.048	25009.2	398.46		11603	98.0493		13249	90.199		18991.3	99.4871		18117.4	114.895		3837.64	90.6204		16716.6	94.2706		14845	104.579		16419.4	105.669		7819.62	108.552
	0.056	25699.9	407.126		13217.8	108.719		13975.4	94.081		18874.7	98.9982		18629.8	117.484		4078.77	95.0928		16808.2	94.6867		15172.4	106.421		16291.5	105.019		6642.18	95.824
	0.064	23615.9	381.142		12146.9	101.61		12143	84.3801		18721.4	98.3566		17552.6	112.058		3862.64	91.0816		15282.2	87.8154		13274.4	95.8641		15921.8	103.146		7520.67	105.276
	0.072	23465.1	379.281		10773.4	92.693		11455.7	80.8286		18499.1	97.4279		18139.6	115.007		3192.88	78.9917		15640	89.4138		14150.4	100.698		15085.1	98.9445		6674.47	96.1662
	0.08	23015	373.744		9909.25	87.2251		10565.4	76.3156		17926.6	95.0465		17373.1	111.161		2176.39	62.1683		14445.8	84.1117		13134.1	95.0967		14128.8	94.21		7536.36	105.447
	0.088	21381.6	353.883		10330.1	89.8724		10700.3	76.9925		17358.1	92.6984		16168	105.191		2418.48	65.9463		14566.6	84.6434		12886.3	93.7462		14434.2	95.7136		6756.48	97.0372
	0.096	22733.4	370.293		9176.3	82.6938		9807.53	72.5639		18133.8	95.9066		16861.7	108.615		3398.43	82.639		13868	81.5832		11043.9	83.9323		14235.2	94.733		7139.22	101.137
	0.096	23596.6	380.904		9403.53	84.0871		10329.6	75.1386		16488.8	89.1428		14856.6	98.8184		1515.79	52.9492		13031.2	77.9709		11649.1	87.1079		14311.7	95.1095		5655.34	85.6052
	0.104	20433	342.531		9024.26	81.7677		9337.15	70.2834		16598.8	89.5903		15035.1	99.6774		1819.16	56.9546		13186.5	78.6367		11308.4	85.3141		13598.9	91.6222		4773.45	76.9625

## Sheet: Supp Figure 9
Supplementary Figure 9
	Carrier frequency is at 42.74 ppm (referenced to DSS)			Carrier frequency is at 19.94 ppm (referenced to DSS)
	R125 CD			T115 CD
	CEST frequency (Hz)	I/I0 ( wCEST=39.64 Hz)		CEST frequency (Hz)	I/I0 ( wCEST=39.64 Hz)
	-300	0.667454		-300	0.745071
	-285	0.679647		-285	0.764124
	-270	0.680975		-270	0.745927
	-255	0.680213		-255	0.768476
	-240	0.68464		-240	0.757811
	-225	0.677963		-225	0.751896
	-210	0.686721		-210	0.775407
	-195	0.671928		-195	0.752305
	-180	0.677168		-180	0.767233
	-165	0.671436		-165	0.773315
	-150	0.648043		-150	0.741964
	-135	0.658297		-135	0.756868
	-120	0.666432		-120	0.747826
	-105	0.647076		-105	0.747835
	-90	0.628633		-90	0.744666
	-75	0.621897		-75	0.717904
	-60	0.57914		-60	0.717303
	-45	0.601889		-45	0.713584
	-30	0.574687		-30	0.67796
	-15	0.523807		-15	0.667882
	0	0.50228		0	0.602816
	15	0.463516		15	0.564475
	30	0.428557		30	0.524751
	45	0.320472		45	0.460883
	60	0.246146		60	0.440393
	75	0.170889		75	0.426507
	90	0.0793615		90	0.395396
	105	0.027929		105	0.388944
	120	0.0185271		120	0.342841
	135	0.00396397		135	0.302032
	150	0.000109214		150	0.184923
	165	0.059702		165	0.105168
	180	0.117034		180	0.0544262
	195	0.217274		195	0.0289376
	210	0.284054		210	0.0332102
	225	0.371042		225	0.0624881
	240	0.44258		240	0.127731
	255	0.485416		255	0.187881
	270	0.520345		270	0.285204
	285	0.561121		285	0.406477
	300	0.599627		300	0.454814
